# Supplementary material for: Oral Microbiota Characteristics in Relation to Different Dietary Patterns: A Systematic Review
Source: Nutrients. 2026 May 27;18(11):1717. doi: 10.3390/nu18111717 (PMC13258783; doi:10.3390/nu18111717)
Supplement: Supplementary file 1 [file nutrients-18-01717-s001.zip]

Archive with 2 entries (2 files):
- nutrients-4287732-supplementary.pdf
- PRISMA Checklist.pdf
